# Supplementary material for: Examining the Association Between Exposure to the #ShesWell Campaign and Black Women’s Conversations with Healthcare Providers About Pre-Exposure Prophylaxis (PrEP)
Source: Int J Environ Res Public Health. 2025 Aug 6;22(8):1224. doi: 10.3390/ijerph22081224 (PMC12385958; doi:10.3390/ijerph22081224)
Supplement: Supplementary file 1 [file ijerph-22-01224-s001.zip]

Archive with 1 entries (1 files):
- ijerph-3727178-supplementary.pdf
